# Supplementary material for: Reaction Pathway Analysis of Methane and Propylene Cracking: A Reactive Force Field Simulation Approach
Source: Materials (Basel). 2025 Jun 6;18(12):2672. doi: 10.3390/ma18122672 (PMC12194203; doi:10.3390/ma18122672)
Supplement: Supplementary file 1 [file materials-18-02672-s001.zip]

Archive with 1 entries (1 files):
- materials-3616558-supplementary.pdf
